# Supplementary material for: ARMCX3 Mediates Susceptibility to Hepatic Tumorigenesis Promoted by Dietary Lipotoxicity
Source: Cancers (Basel). 2021 Mar 5;13(5):1110. doi: 10.3390/cancers13051110 (PMC7961652; doi:10.3390/cancers13051110)
Supplement: Supplementary file 1 [file cancers-13-01110-s001.zip]

Archive with 3 entries (2 files):
- supplementary material/
- supplementary material/cancers-1127769--suppl.docx
- supplementary material/File S1. The original uncropped image.pdf
